# Supplementary material for: Phase Angle Association with Dietary Habits and Metabolic Syndrome in Diabetic Hypertensive Patients: A Cross-Sectional Study
Source: Nutrients. 2022 Nov 28;14(23):5058. doi: 10.3390/nu14235058 (PMC9738996; doi:10.3390/nu14235058)
Supplement: Supplementary file 1 [file nutrients-14-05058-s001.zip]

Archive with 1 entries (1 files):
- nutrients-2048111-SI.pdf
